# Supplementary material for: Natural resistance to meglumine antimoniate is associated with treatment failure in cutaneous leishmaniasis caused by Leishmania (Viannia) panamensis
Source: PLoS Negl Trop Dis. 2024 May 6;18(5):e0012156. doi: 10.1371/journal.pntd.0012156 (PMC11098511; doi:10.1371/journal.pntd.0012156)
Supplement: S1 Data — (XLS) [file pntd.0012156.s003.xls]

## Sheet: Dataset In vitro Ex vivo 
Code_id	Groups	Risk_factors	Treat_Resp	Zymodeme	U937_Micro_Drug_24_48h	U937_Micro_Drug_24 only	U937_PCR	Primary Macrophages_PCR	PBMCs_PCR
SU2018	0	1	1	2	0.17	0.03	0.121	0.066	0.115
SU1141	0	1	1	1	0.39	0.65	0.89	0.5	0.85
SU1065	0	1	1	1	0.47	999	0.427	0.161	0.424
SU1080	0	1	1	0	0.07	999	0.166	0.002	999
SU1081	0	0	0	0	0.22	999	0.057	0	999
SU1082	0	1	0	0	0.15	999	0.14	0	999
SU2041	0	1	1	0	0.15	999	0.17	0.037	999
SU2040	0	1	1	1	0.62	0.96	0.81	0.481	0.185
SU2193	0	0	0	2	0.06	999	0.1094	0.0248	999
SU1075	0	0	0	0	0.12	999	0.06	0.004	999
SU1036	0	0	0	2	0.09	999	0.245	0.003	999
SU1032	0	0	0	0	0.11	999	0.157	0.002	999
SU1216	0	1	0	1	0.52	999	0.760633	0.730018	0.172406
SU2123	0	1	0	1	1	0.72	0.48	0.356	0.664
SU1105	0	0	0	3	0.6	999	1.167	0.31	999
SU2007	0	0	0	0	0.14	999	0.1194	0.0014	999
SU2046	0	1	1	1	0.57	999	1.075	0.53	999
SU2128	0	0	1	1	1	999	0.29	0.56	999
SU1039	0	0	0	2	0.01	999	0.152	0.013	999
SU2050	0	1	0	0	0.13	999	0.21	0.02	999
SU2052	0	1	1	0	0.17	999	0.47	0.04	999
SU2053	0	0	1	0	0.01	999	0.09	0.02	999
SU2071	0	0	0	0	0.06	999	0.1	0.02	999
SU2073	0	1	1	1	0.52	999	1.058	0.755	999
SU2158	0	0	1	1	0.93	999	0.74	0.08	999
SU2159	0	0	0	0	0.28	999	0.33	0.01	999
SU2165	0	0	0	1	0.37	999	0.68	0.55	999
SU1168	0	0	0	3	0.12	999	1.6593	0.0351	999
SU2177	0	0	1	0	0.02	999	0.5028	0.01	999
SU2179	0	1	1	1	0.23	999	1.23	0.0685	999
SU2180	0	1	0	1	0.69	999	0.77	0.05	999
SU1174	0	0	0	2	0.16	999	0.14	0	999
SU2183	0	0	1	1	0.62	999	0.26	0.41	999
SU2185	0	0	0	1	0.62	999	0.53	0.17	999
SU2186	0	0	0	1	0.17	999	0.2529	0.241	999
SU2189	0	0	1	1	0.78	999	0.39	0.18	999
SU2196	0	1	1	2	0.03	999	0.08	0.01	999
SU2200	0	0	0	2	0.15	999	0.2245	0.007	999
SU2201	0	0	1	1	0.19	999	1.59	0.5	999
SU1194	0	0	0	2	0.05	999	0.4789	0.0701	999
SU1197	0	0	0	2	0.12	999	0.2032	0.00159916	999
SU1196	0	0	0	0	0.14	999	0.1	0	999
SU2204	0	1	0	2	0.15	999	0.0506	0.7473	999
SU1205	0	1	1	3	0.19	999	0.7022	0.261056	999
SU2206	0	0	0	0	0.07	999	0.24	0	999
SU1206	0	0	0	0	0.17	999	0.02	0	999
SU2208	0	1	1	0	0.28	999	0.11	0.01	999
SU2022	1	0	1	1	0.47	0.47	0.96	0.627	0.307551
SU2025	1	0	1	0	0.01	0.22	0.043	0.006	0.0562709
SU2027	1	0	1	0	0.03	0.36	0.209718	0.378392	0.326762
SU1085	1	0	0	1	0.55	0.71	1	0.04	0.13
SU2043	1	0	0	1	0.09	0.98	0.98	0.32	1.155
SU2030	1	0	0	0	0.01	999	0.033	0.065	0.067
SU2031	1	0	1	0	0.25	0.22	0.257474	0.477963	0.107523
SU2032	1	0	1	1	0.53	0.51	1.26	0.810557	0.637627
SU2034	1	0	0	0	0.01	0.22	0.07425	0.08	0.17
SU2009	1	0	1	0	0.15	0.36	0.44965	0.004	0.0733623
SU2035	1	0	1	1	0.41	1	0.507	0.207	0.046315
SU2036	1	0	1	1	0.4	0.63	0.094	0.01	0.03
SU2109	1	0	0	0	0.06	0.08	0.026	0.02	0.24
SU2037	1	0	0	0	0.05	0.1	0.04	0.05	0.01
SU2010	1	0	0	0	0.15	0.07	0.09	0.01	0.038
SU2011	1	0	1	1	0.97	0.79	1.225	0.21	0.26
SU2038	1	0	1	0	0.07	0.01	0.0678496	0.0035187	0.219511
SU2012	1	0	1	0	0.03	0.12	0.02	0.008	0.0201957
SU2039	1	0	0	0	0.08	0.1	0.031202	0.13	0.08
SU2002	1	0	0	0	0.28	999	0.03	0.173	0.119
SU2103	1	0	0	0	0.17	0.17	0.0813904	0.004	0.0995067
SU2016	1	0	1	0	0.08	0.42	0.0701173	0.0644247	0.178948
SU2003	1	0	0	0	0.17	0.02	0.019	0.05	0.21
SU2004	1	0	1	0	0.18	0.49	0.0682335	0.083	0.141708
SU2118	1	0	0	1	0.48	0.74	0.983976	0.4	0.13
SU1031	1	0	1	1	0.74	0.76	1.27	0.07	0.28
SU1093	1	0	0	1	0.56	0.55	0.615	0.169	0.445
SU1021	1	0	0	2	0.13	0.11	0.07	0.06	0.82
SU1022	1	0	1	1	0.47	0.88	0.94	0.473404	0.469754
SU2120	1	0	0	0	0.2	0.39	0.242721	0.09	0.52
SU1023	1	0	0	0	0.08	999	0.007	0.059	0.032
SU2121	1	0	0	0	0.06	0.08	0.0412756	0.09	0.19
SU2122	1	0	0	1	0.55	0.4	0.15	0.09	0.01
SU1102	1	0	0	0	0.15	0.56	0.24815	0.02	0.14
SU1024	1	0	0	0	0.22	0.06	0.0314995	0.016	0.771
SU2008	1	0	0	0	0.05	0.05	0.0135804	0.057	0.247
SU1025	1	0	0	1	0.63	0.42	0.662007	0.52	1.039
SU1026	1	0	0	1	0.69	0.6	0.993	0.48	0.72
SU1027	1	0	0	2	0.22	999	0.0760729	0.507	0.649
SU2066	1	0	1	1	0.64	0.61	0.4605	0.216	0.448
SU2182	1	0	1	1	0.48	999	0.39	0.64	1.37
SU2184	1	0	1	1	0.59	999	0.8	0.57	0.99
SU2187	1	0	0	0	0.26	999	0.06	0.1	0.44
SU2190	1	0	1	1	0.36	999	0.76	0.4	0.72

## Sheet: Dataset In situ
Code_id	Treat_Resp	Zymodeme	ParaBurden Pre-treat	ParaBurden_Day2-3_PostTreat	ReductParasite Burden_Day2-3	ParaBurden_Day8_PostTreat	ReductParasite Burden_Day8
SU2193	0	2	177.52	9.94	94.4006	1.06667	99.3991
SU2128	1	1	774.577	58.1167	92.497	0.72	99.907
SU2177	1	0	41158.8	6536.61	84.1185	0.396667	99.999
SU2179	1	1	12708.8	7298.97	42.5677	603.337	95.2526
SU2180	0	1	1181.93	73.23	93.8042	1.54333	99.8694
SU1174	0	2	21544.3	4796.49	77.7367	20.1367	99.9065
SU2183	1	1	12679.3	3054.12	75.9125	19.91	99.843
SU2185	0	1	3347.98	376.63	88.7505	8.03333	99.7601
SU2186	0	1	367.42	44.5667	87.8704	487.11	-32.5758
SU2189	1	1	1216.13	273.547	77.5067	18.6133	98.4695
SU2196	1	2	670392	71651.7	89.312	112.113	99.9833
SU2200	0	2	6693.27	359.68	94.6262	13.7133	99.7951
SU2201	1	1	2260.61	1077.9	52.3183	28.3367	98.7465
SU1194	0	2	841.497	4.96333	99.4102	11.7833	98.5997
SU1197	0	2	96964.1	7384.48	92.3843	181.217	99.8131
SU1196	0	0	12884.7	873.97	93.217	6.10333	99.9526
SU2204	0	2	72786.6	14385.2	80.2365	143.44	99.8029
SU2206	0	0	389411	175608	54.9041	47.4533	99.9878
SU2208	1	0	51625.2	3056.82	94.0788	0.88	99.9983
SU2182	1	1	5784	908.333	84.2958	50.3333	99.1298
SU2187	0	0	29000.7	3264.04	88.745	27.3	99.9059
SU2190	1	1	14232.1	5858.3	58.8375	114.677	99.1942

## Sheet: Dicci Ex vivo In vitro In situ
Variable name	Variable description	List of options (Code-Response)
Code_id	Study code
group	Group A, Group B, Not apply	1 = Group A 0 = Group B
Risk_factors	Presents risk factors for treatment failure	Yes = 1; No = 0
Treat_Resp	Treatment response (final state)	Cure = 0; Failure = 1
Zymodeme	Zymodeme	0 = Zym 2.2 1 = Zym 2.3 2 = Zym 2.1 3 = Zym 2.4
U937_Micro_Drug_24_48h	Parasite Survival percentage in U937 macrophages - current - Microscopy - Drug at 24 and 48 h- (confirmation of Sb susceptibility)
U937_Micro_Drug_24 only	Parasite Survival percentage in U937 macrophages - Microscopy - Drug at 24 h only	999 = No Data
U937_PCR	Parasite Survival percentage in U937- PCR
Primary Macrophages_PCR	Parasite Survival percentage in primary macrophages - PCR
PBMCs_PCR	Parasite Survival percentage in PBMCs- PCR	999 = No Data
ParaBurden Pre-treat	In situ parasite burden pre-treatment (number of parasites in 1000 cells)
ParaBurden_Day2-3_PostTreat	In situ parasite burden on day 3 post-treatment (number of parasites in 1000 cells)
ReductParasite Burden_Day2-3	Percentage reduction in parasite burden on day 2 or 3 compared to pre-treatment
ParaBurden_Day8_PostTreat	In situ parasite burden on day 8 post-treatment (number of parasites in 1000 cells)
ReductParasite Burden_Day8	Percentage reduction in parasite burden on day 8 compared to pre-treatment

## Sheet: Dataset Balbc 
						Lesion score
ID	Strain	Sex	Age week 0	Strain blind code	Zymodeme	Lesion score week 0	Lesion score week 1	Lesion score week 2	Lesion score week 3	Lesion score week 4	Lesion score week 5	Lesion score week 6	Ear parasite load	dLN parasite load
50163	Balb/c OlaHsd	Female	6 weeks	C008	1	0*	0*	1*	2.5*	0.5*	0*	0*	206.93	1305.35
50164	Balb/c OlaHsd	Female	6 weeks	C008	1	0	0	2.5	3.5	4	4	4.5	4100.33	3439.36
50165	Balb/c OlaHsd	Female	6 weeks	C008	1	0	0	2.5	3.5	4	5	5	62691.5	8261.61
50166	Balb/c OlaHsd	Female	6 weeks	C008	1	0	0	2.5	3.5	4	4.5	4.5	740703	84057.6
50167	Balb/c OlaHsd	Female	6 weeks	C008	1	0	0	2.5	3	3	3.5	4.5	1.24519e+06	6121.84
50153	Balb/c OlaHsd	Female	6 weeks	C006	0	0	0	0	0	0	0	0	71.47	ND
50154	Balb/c OlaHsd	Female	6 weeks	C006	0	0	0	0.5	1	1	0	0	29.12	683.98
50155	Balb/c OlaHsd	Female	6 weeks	C006	0	0	0	0.5	1.5	2	2	2	1153.31	793.94
50156	Balb/c OlaHsd	Female	6 weeks	C006	0	0	0	0	0	0	0.5	0	1420.91	251.32
50157	Balb/c OlaHsd	Female	6 weeks	C006	0	0	0	0.5	0.5	0.5	0	0	107.32	201.97
50935	Balb/c OlaHsd	Female	6 weeks	C005	1	0	0	1.5	3.5	4	4	3.5	3643.28	4837.74
50936	Balb/c OlaHsd	Female	6 weeks	C005	1	0	0	1	2.5	3	3	1.5	354.68	12098.1
50937	Balb/c OlaHsd	Female	6 weeks	C005	1	0*	0*	0.5*	1*	0.5*	0*	0*	2245.97	1095.58
50938	Balb/c OlaHsd	Female	6 weeks	C005	1	0	0	1	2	2.5	2.5	2.5	30931.1	1119.07
50939	Balb/c OlaHsd	Female	6 weeks	C005	1	0	0	1	2.5	3	3.5	2	3373.4	13314.8
50930	Balb/c OlaHsd	Female	6 weeks	C007	0	0	0	1	1.5	1	0.5	0	35.39	343.599
50931	Balb/c OlaHsd	Female	6 weeks	C007	0	0	0	0.5	1	0.5	1.5	0.5	158.65	128.2
50932	Balb/c OlaHsd	Female	6 weeks	C007	0	0	0	1.5	1.5	1	0.5	0	25.51	152.3
50933	Balb/c OlaHsd	Female	6 weeks	C007	0	0	0	1	1	0.5	1.5	1	26.45	144.68
50934	Balb/c OlaHsd	Female	6 weeks	C007	0	0	0	1.5	2	1	1.5	0.5	18.4	77.91

## Sheet: Dicc BALBc
Variable name	Variable description	List of options (Code-Response)
ID	Mouse ID
Strain	Mouse strain	Balb/c OlaHsd
Sex	Mouse sex	Female
Age week 0	Mouse age at week 0 postinfection	6 weeks
Strain blind code	Infecting strain blind code	C008; C006; C005; C007
Zymodeme	Infecting strain Zymodeme	0 = Zym 2.2 ; 1 = Zym 2.3
Lesion score	Lesion score at different weeks postinfection (week 0 to week 6)	0 - 8; *Outlier values excluded from analysis
Ear parasite load	Number of parasites at the infection site (Ear)
dLN parasite load	Number of parasites in the draining lymph node (dLN)	ND = non-detectable
